# Supplementary material for: Comparative Chloroplast Genomics of Cousinia (Asteraceae) With Nine Newly Sequenced Endemic Species From Central Asia
Source: Ecol Evol. 2026 Apr 29;16(5):e73589. doi: 10.1002/ece3.73589 (PMC13127105; doi:10.1002/ece3.73589)
Supplement: Supplementary file 2 — File S1: Comprehensive analysis of codon usage patterns in the chloroplast genomes of Cousinia species. [file ECE3-16-e73589-s001.xlsx]

## Sheet: Merged_RSCU
Amino_Acid	Codon	Cousinia_thomsonii	Cousinia_rhodantha	Cousinia_proxima	Cousinia_orthacantha	Cousinia_rotundifolia	Cousinia_pseudodshizakensis	Cousinia_subcandicans	Cousinia_spryginii	Cousinia_stellaris	Cousinia_speciosa	Cousinia_integrifolia	Cousinia_candicans	Cousinia_laetevirens	Cousinia_coronata	Cousinia_campylaraphis	Cousinia_botschantzevii
Alanine	GCT	1.76443	1.69187	1.79621	1.64472	1.69187	1.69187	1.63751	1.68199	1.68582	1.69187	1.69187	1.64642	1.64472	1.64029	1.64472	1.683
	GCC	0.622017	0.692823	0.618412	0.71055	0.696651	0.692823	0.732191	0.701149	0.693487	0.692823	0.696651	0.728921	0.721371	0.723022	0.721371	0.695485
	GCA	1.13934	1.0756	1.13563	1.14337	1.07177	1.0756	1.13977	1.07663	1.07663	1.0756	1.0756	1.12783	1.13977	1.13669	1.13977	1.07589
	GCG	0.474211	0.539713	0.449754	0.501353	0.539713	0.539713	0.490532	0.54023	0.544061	0.539713	0.535885	0.496827	0.494139	0.5	0.494139	0.545629
Arginine	CGT	1.10361	0.824064	1.30861	1.00135	0.827469	0.824064	1.00204	0.826531	0.827469	0.823596	0.827469	1.00204	0.998647	0.996624	0.998647	0.826999
	CGC	0.345751	0.354143	0.380893	0.364865	0.350738	0.354143	0.370672	0.35034	0.350738	0.353942	0.350738	0.368098	0.369418	0.372721	0.369418	0.350539
	CGA	1.22584	1.05562	1.31992	1.20811	1.05221	1.05562	1.21385	1.06463	1.05562	1.05502	1.05221	1.21063	1.20974	1.20729	1.20974	1.06183
	CGG	0.474971	0.572077	0.46763	0.677027	0.572077	0.572077	0.680244	0.571429	0.572077	0.571753	0.572077	0.674847	0.677943	0.67657	0.677943	0.571753
	AGA	1.98719	2.09081	1.85921	1.86486	2.10102	2.09081	1.87373	2.07823	2.09081	2.09302	2.10102	1.86912	1.86739	1.86361	1.87145	2.08281
	AGG	0.862631	1.10329	0.663734	0.883784	1.09648	1.10329	0.85947	1.10884	1.10329	1.10267	1.09648	0.875256	0.876861	0.883187	0.872801	1.10607
Asparagine	AAT	1.49844	1.39343	1.55768	1.40299	1.39037	1.39144	1.40093	1.39283	1.39297	1.39237	1.39084	1.39813	1.40093	1.40223	1.40279	1.39237
	AAC	0.501558	0.60657	0.442323	0.597015	0.609626	0.608563	0.59907	0.60717	0.607034	0.607634	0.60916	0.601869	0.59907	0.597765	0.597209	0.607634
Aspartate	GAT	1.58068	1.54588	1.60487	1.4994	1.54588	1.54588	1.5	1.54407	1.54642	1.54588	1.54588	1.50732	1.5012	1.5012	1.5012	1.54407
	GAC	0.419322	0.454118	0.395131	0.500602	0.454118	0.454118	0.5	0.455934	0.453584	0.454118	0.454118	0.492683	0.498795	0.498795	0.498795	0.455934
Cysteine	TGT	1.29298	1.13879	1.42373	1.32075	1.14235	1.14032	1.32075	1.14184	1.14235	1.14032	1.14235	1.32418	1.32075	1.32075	1.32075	1.14184
	TGC	0.707022	0.86121	0.576271	0.679245	0.857651	0.85968	0.679245	0.858156	0.857651	0.85968	0.857651	0.675824	0.679245	0.679245	0.679245	0.858156
Glutamine	CAA	1.50569	1.44941	1.51896	1.35857	1.45006	1.45112	1.35586	1.45176	1.44771	1.45006	1.45006	1.35271	1.35586	1.35388	1.35586	1.45176
	CAG	0.494305	0.550588	0.48104	0.641434	0.549941	0.548881	0.644135	0.548235	0.552291	0.549941	0.549941	0.647295	0.644135	0.646123	0.644135	0.548235
Glutamate	GAA	1.48492	1.48841	1.46775	1.42376	1.49107	1.48841	1.42664	1.48841	1.48841	1.48841	1.48974	1.42736	1.42593	1.42761	1.42473	1.48796
	GAG	0.515077	0.511586	0.532246	0.576243	0.508929	0.511586	0.573356	0.511586	0.511586	0.511586	0.510259	0.572635	0.574074	0.572391	0.575273	0.512043
Glycine	GGT	1.20833	1.0399	1.3043	1.1877	1.03923	1.0399	1.1906	1.03675	1.04124	1.03732	1.03923	1.19321	1.18615	1.18431	1.18615	1.03675
	GGC	0.530093	0.615187	0.451145	0.570307	0.614791	0.615187	0.569191	0.618956	0.615979	0.617761	0.614791	0.571802	0.569562	0.572549	0.569562	0.618956
	GGA	1.47685	1.33848	1.55891	1.36821	1.33762	1.33848	1.36292	1.33849	1.33505	1.33848	1.33762	1.36292	1.36904	1.36732	1.36643	1.33849
	GGG	0.784722	1.00644	0.68565	0.873774	1.00836	1.00644	0.877285	1.0058	1.00773	1.00644	1.00836	0.872063	0.875245	0.875817	0.877858	1.0058
Histidine	CAT	1.5125	1.4849	1.53846	1.31419	1.4849	1.4849	1.31738	1.48325	1.4849	1.4849	1.4849	1.3152	1.31419	1.31629	1.3121	1.48243
	CAC	0.4875	0.515103	0.461538	0.685805	0.515103	0.515103	0.682616	0.516746	0.515103	0.515103	0.515103	0.6848	0.685805	0.683706	0.687898	0.517572
Isoleucine	ATT	1.4928	1.44764	1.4566	1.2764	1.44838	1.44918	1.2764	1.44764	1.44764	1.44764	1.44764	1.27841	1.2764	1.2766	1.2751	1.44838
	ATC	0.706814	0.834702	0.610307	0.765319	0.83359	0.833162	0.766623	0.836242	0.834702	0.834702	0.834702	0.76049	0.766623	0.764655	0.767927	0.836672
	ATA	0.800384	0.717659	0.933092	0.958279	0.718028	0.717659	0.956975	0.716119	0.717659	0.717659	0.717659	0.961101	0.956975	0.958749	0.956975	0.714946
Leucine	TTA	1.79201	1.65159	1.83117	1.45541	1.65159	1.65089	1.44926	1.6507	1.65412	1.65342	1.65159	1.45813	1.45338	1.44373	1.45135	1.65
	TTG	1.27537	1.28879	1.25108	1.3723	1.28879	1.28825	1.37415	1.29207	1.28879	1.28825	1.28879	1.36828	1.37027	1.38087	1.3723	1.29407
	CTT	1.33777	1.25835	1.30736	1.125	1.26089	1.25782	1.12855	1.25392	1.25835	1.25782	1.26089	1.13138	1.12703	1.12741	1.12703	1.25085
	CTC	0.446755	0.53277	0.400433	0.559459	0.530233	0.53508	0.560217	0.531581	0.53277	0.532544	0.530233	0.553438	0.561486	0.559649	0.561486	0.533898
	CTA	0.763727	0.791543	0.809524	0.952703	0.791543	0.791209	0.949932	0.793557	0.791543	0.791209	0.791543	0.95371	0.952703	0.953025	0.952703	0.79322
	CTG	0.384359	0.476956	0.400433	0.535135	0.476956	0.476754	0.537889	0.478169	0.474419	0.476754	0.476956	0.535058	0.535135	0.535316	0.535135	0.477966
Lysine	AAA	1.49017	1.45036	1.47876	1.37457	1.44971	1.45075	1.37874	1.44996	1.44892	1.45075	1.44971	1.37552	1.37405	1.37309	1.375	1.44932
	AAG	0.509832	0.54964	0.521238	0.625434	0.550287	0.549245	0.621265	0.550036	0.551079	0.549245	0.550287	0.624478	0.625954	0.626907	0.625	0.550683
Methionine	ATG	1	1	1	1	1	1	1	1	1	1	1	1	1	1	1	1
Phenylalanine	TTT	1.3085	1.28563	1.29206	1.18472	1.28563	1.28563	1.185	1.28646	1.2848	1.28638	1.28563	1.18486	1.18347	1.18449	1.18347	1.28646
	TTC	0.691496	0.714369	0.707941	0.815279	0.714369	0.714369	0.815	0.713539	0.715201	0.71362	0.714369	0.815142	0.816531	0.81551	0.816531	0.713539
Proline	CCT	1.49112	1.35326	1.50549	1.27875	1.35752	1.35326	1.27485	1.34899	1.35043	1.35187	1.3547	1.27184	1.2761	1.27485	1.27734	1.35326
	CCC	0.729783	0.721451	0.703297	0.721248	0.721451	0.721451	0.721248	0.721451	0.722222	0.722995	0.722222	0.726202	0.721951	0.721248	0.71875	0.721451
	CCA	1.17554	1.14835	1.18681	1.21248	1.14835	1.14835	1.21637	1.14835	1.15385	1.14652	1.1453	1.20903	1.21366	1.21637	1.21484	1.15261
	CCG	0.60355	0.776948	0.604396	0.787524	0.772679	0.776948	0.787524	0.781217	0.773504	0.77861	0.777778	0.792934	0.788293	0.787524	0.789062	0.772679
Serine	TCT	1.72544	1.60253	1.74702	1.60577	1.60321	1.60253	1.60399	1.60506	1.60506	1.60506	1.60253	1.59955	1.60577	1.60643	1.60821	1.60439
	TCC	0.931359	0.926582	0.934524	0.946141	0.926973	0.926582	0.941764	0.926582	0.926582	0.926582	0.926582	0.944882	0.939478	0.944568	0.938957	0.928722
	TCA	1.16285	1.24557	1.22024	1.37923	1.2461	1.24557	1.38103	1.24557	1.24557	1.24557	1.2481	1.3667	1.37257	1.38027	1.37181	1.24251
	TCG	0.584118	0.721519	0.52381	0.689617	0.721824	0.721519	0.695507	0.718987	0.721519	0.721519	0.721519	0.695163	0.702943	0.691796	0.702553	0.718684
	AGT	1.08748	0.886076	1.20536	0.999445	0.88645	0.886076	0.998336	0.883544	0.886076	0.886076	0.886076	1.0225	1.00278	0.997783	1.00555	0.890763
	AGC	0.508748	0.617722	0.369048	0.379789	0.61545	0.617722	0.379368	0.620253	0.61519	0.61519	0.61519	0.371204	0.376458	0.379157	0.372919	0.61493
Threonine	ACT	1.49153	1.2432	1.6251	1.42476	1.2432	1.24217	1.42096	1.24547	1.2432	1.2432	1.2432	1.425	1.41844	1.42096	1.41844	1.24444
	ACC	0.856703	0.877164	0.749809	0.787177	0.877164	0.876442	0.781528	0.879736	0.877164	0.877164	0.877164	0.785714	0.787234	0.78508	0.787234	0.879012
	ACA	1.20493	1.27617	1.23642	1.26803	1.27947	1.27842	1.27531	1.27512	1.27617	1.27617	1.27947	1.26786	1.27305	1.26821	1.27305	1.27737
	ACG	0.446841	0.603462	0.388676	0.520036	0.600165	0.602965	0.522202	0.599671	0.603462	0.603462	0.600165	0.521429	0.521277	0.525755	0.521277	0.599177
Tryptophan	TGG	1	1	1	1	1	1	1	1	1	1	1	1	1	1	1	1
Tyrosine	TAT	1.55285	1.44957	1.6024	1.45616	1.44881	1.44957	1.45562	1.44833	1.44957	1.44957	1.44881	1.45527	1.45669	1.45616	1.45616	1.44881
	TAC	0.447147	0.550427	0.397602	0.543842	0.551195	0.550427	0.544379	0.551665	0.550427	0.550427	0.551195	0.544732	0.543307	0.543842	0.543842	0.551195
Valine	GTT	1.46119	1.44106	1.41854	1.29839	1.44106	1.43894	1.29214	1.43987	1.44106	1.44106	1.44106	1.29459	1.29483	1.29839	1.29483	1.43868
	GTC	0.569254	0.639736	0.525281	0.602151	0.639736	0.640264	0.59906	0.639209	0.639736	0.639736	0.639736	0.6	0.601746	0.599462	0.601746	0.641975
	GTA	1.43075	1.33223	1.50281	1.43011	1.33223	1.33333	1.43452	1.33443	1.33223	1.33223	1.33223	1.42973	1.43452	1.4328	1.42915	1.33333
	GTG	0.538813	0.586974	0.553371	0.669355	0.586974	0.587459	0.674278	0.586491	0.586974	0.586974	0.586974	0.675676	0.668905	0.669355	0.674278	0.586008
Stop	TAA	1.15347	1.10631	1.65882	1.06297	1.10723	1.10539	1.05833	1.10566	1.1088	1.1088	1.10723	1.06979	1.06579	1.06861	1.06861	1.10815
	TAG	0.663974	0.7201	0.776471	1.00094	0.720698	0.721992	1.00188	0.723794	0.7201	0.7201	0.720698	0.99522	0.99812	0.99812	0.995301	0.721298
	TGA	1.18255	1.17359	0.564706	0.93609	1.17207	1.17261	0.939793	1.17055	1.1711	1.1711	1.17207	0.93499	0.93609	0.933271	0.93609	1.17055
