# Supplementary material for: Comparative Chloroplast Genomics of Cousinia (Asteraceae) With Nine Newly Sequenced Endemic Species From Central Asia
Source: Ecol Evol. 2026 Apr 29;16(5):e73589. doi: 10.1002/ece3.73589 (PMC13127105; doi:10.1002/ece3.73589)
Supplement: Supplementary file 3 — File S2: Genome‐wide characterization and distribution of simple sequence repeats (SSRs) in Cousinia cp genomes. [file ECE3-16-e73589-s003.xlsx]

## Sheet: All SSRs
Type	Motif_Type	Repeat_Count	Length	Start	End	Region	Location	Location_Type
Cousinia botschantzevii
ATAA	Tetra	3	12	1968	1979	LSC	trnK-UUU_1-trnK-UUU_2	Intron
T	Mono	10	10	1980	1989	LSC	trnK-UUU_1-trnK-UUU_2	Intron
C	Mono	13	13	5393	5405	LSC	rps16_1-rps16_2	Intron
A	Mono	10	10	13138	13147	LSC	rpoB	Gene
A	Mono	10	10	18186	18195	LSC	rpoC1_2	Gene
TA	Di	5	10	18409	18418	LSC	rpoC1_2	Gene
AT	Di	5	10	19405	19414	LSC	rpoC2	Gene
T	Mono	11	11	22990	23000	LSC	rpoC2-rps2	IGS
T	Mono	10	10	25805	25814	LSC	atpI-atpH	IGS
AT	Di	5	10	26363	26372	LSC	atpH-atpF_1	IGS
TAA	Tri	4	12	30809	30820	LSC	trnT-GGU-psbD	IGS
TTC	Tri	4	12	34277	34288	LSC	psbC	Gene
A	Mono	11	11	34464	34474	LSC	psbC-trnS-UGA	IGS
A	Mono	12	12	43742	43753	LSC	ycf3_3-trnS-GGA	IGS
T	Mono	12	12	46177	46188	LSC	trnT-UGU-trnL-UAA	IGS
TTTA	Tetra	3	12	50058	50069	LSC	ndhC-trnV-UAC	IGS
T	Mono	10	10	54425	54434	LSC	atpB-rbcL	IGS
AAT	Tri	4	12	58737	58748	LSC	accD-ycf4	IGS
T	Mono	18	18	59081	59098	LSC	accD-ycf4	IGS
T	Mono	23	23	62987	63009	LSC	petA-psbJ	IGS
T	Mono	12	12	64828	64839	LSC	psbE-petL	IGS
TA	Di	6	12	67544	67555	LSC	rpl33-rps18	IGS
TATT	Tetra	3	12	67600	67611	LSC	rpl33-rps18	IGS
A	Mono	10	10	68825	68834	LSC	rpl20-clpP_1	IGS
T	Mono	10	10	71179	71188	LSC	clpP_2-clpP_3	Intron
T	Mono	10	10	73702	73711	LSC	psbB-psbT	IGS
T	Mono	10	10	76708	76717	LSC	petD_1-petD_2	Intron
A	Mono	10	10	77522	77531	LSC	petD_2-rpoA	IGS
T	Mono	10	10	77768	77777	LSC	rpoA	Gene
T	Mono	16	16	80200	80215	LSC	rps8-rpl14	IGS
TTTC	Tetra	3	12	81980	81991	LSC	rpl16-rps3	IGS
T	Mono	10	10	82304	82313	LSC	rpl16-rps3	IGS
A	Mono	11	11	107267	107277	IR	trnA-UGC-trnR-ACG	IGS
T	Mono	11	11	107728	107738	IR	trnR-ACG-trnN-GUU	IGS
A	Mono	10	10	112600	112609	SSC	rpl32-trnL-UAG	IGS
AGAA	Tetra	3	12	119738	119749	SSC	ndhA_1-ndhA_2	Intron
T	Mono	10	10	119792	119801	SSC	ndhA_1-ndhA_2	Intron
AATC	Tetra	3	12	120147	120158	SSC	ndhA_1-ndhA_2	Intron
GATT	Tetra	3	12	124516	124527	SSC	ycf1	Gene
TTCT	Tetra	3	12	125436	125447	SSC	ycf1	Gene
A	Mono	11	11	128776	128786	IR	trnN-GUU-trnR-ACG	IGS
T	Mono	11	11	129237	129247	IR	trnR-ACG-trnA-UGC	IGS
Cousinia campylaraphis
ATAA	Tetra	3	12	1968	1979	LSC	trnK-UUU_1-trnK-UUU_2	Intron
T	Mono	12	12	1980	1991	LSC	trnK-UUU_1-trnK-UUU_2	Intron
C	Mono	11	11	5394	5404	LSC	rps16_1-rps16_2	Intron
A	Mono	10	10	9528	9537	LSC	trnC-GCA-petN	IGS
A	Mono	10	10	13114	13123	LSC	rpoB	Gene
A	Mono	10	10	18162	18171	LSC	rpoC1_2	Gene
TA	Di	5	10	18385	18394	LSC	rpoC1_2	Gene
AT	Di	5	10	19381	19390	LSC	rpoC2	Gene
T	Mono	11	11	22973	22983	LSC	rpoC2-rps2	IGS
T	Mono	10	10	25788	25797	LSC	atpI-atpH	IGS
AT	Di	5	10	26346	26355	LSC	atpH-atpF_1	IGS
TAA	Tri	4	12	30779	30790	LSC	trnT-GGU-psbD	IGS
TTC	Tri	4	12	34267	34278	LSC	psbC	Gene
A	Mono	10	10	34454	34463	LSC	psbC-trnS-UGA	IGS
T	Mono	10	10	34469	34478	LSC	psbC-trnS-UGA	IGS
A	Mono	10	10	35383	35392	LSC	psbZ-trnG-GCC	IGS
T	Mono	10	10	46171	46180	LSC	trnT-UGU-trnL-UAA	IGS
A	Mono	10	10	47618	47627	LSC	trnF-GAA-ndhJ	IGS
TTTA	Tetra	3	12	49983	49994	LSC	ndhC-trnV-UAC	IGS
T	Mono	10	10	54337	54346	LSC	atpB-rbcL	IGS
AAT	Tri	4	12	58635	58646	LSC	accD-ycf4	IGS
T	Mono	12	12	58979	58990	LSC	accD-ycf4	IGS
T	Mono	13	13	62860	62872	LSC	petA-psbJ	IGS
T	Mono	14	14	64691	64704	LSC	psbE-petL	IGS
A	Mono	13	13	65114	65126	LSC	psbE-petL	IGS
TA	Di	5	10	67443	67452	LSC	rpl33-rps18	IGS
TATT	Tetra	3	12	67497	67508	LSC	rpl33-rps18	IGS
A	Mono	10	10	77414	77423	LSC	petD_2-rpoA	IGS
T	Mono	10	10	77660	77669	LSC	rpoA	Gene
T	Mono	15	15	80092	80106	LSC	rps8-rpl14	IGS
TTTC	Tetra	3	12	81870	81881	LSC	rpl16-rps3	IGS
A	Mono	11	11	107139	107149	IR	trnA-UGC-trnR-ACG	IGS
T	Mono	12	12	107600	107611	IR	trnR-ACG-trnN-GUU	IGS
TTTA	Tetra	3	12	111819	111830	SSC	ndhF-rpl32	IGS
AGAA	Tetra	3	12	119625	119636	SSC	ndhA_1-ndhA_2	Intron
TAA	Tri	5	15	122433	122447	SSC	rps15-ycf1	IGS
GATT	Tetra	3	12	124479	124490	SSC	ycf1	Gene
TTCT	Tetra	3	12	125399	125410	SSC	ycf1	Gene
TTTG	Tetra	3	12	126886	126897	SSC	ycf1	Gene
A	Mono	12	12	128739	128750	IR	trnN-GUU-trnR-ACG	IGS
T	Mono	11	11	129201	129211	IR	trnR-ACG-trnA-UGC	IGS
Cousinia candicans
ATAA	Tetra	3	12	1968	1979	LSC	trnK-UUU_1-trnK-UUU_2	Intron
T	Mono	10	10	1980	1989	LSC	trnK-UUU_1-trnK-UUU_2	Intron
C	Mono	11	11	5392	5402	LSC	rps16_1-rps16_2	Intron
A	Mono	10	10	9518	9527	LSC	trnC-GCA-petN	IGS
A	Mono	10	10	13098	13107	LSC	rpoB	Gene
A	Mono	10	10	18146	18155	LSC	rpoC1_2	Gene
TA	Di	5	10	18369	18378	LSC	rpoC1_2	Gene
AT	Di	5	10	19365	19374	LSC	rpoC2	Gene
T	Mono	11	11	22957	22967	LSC	rpoC2-rps2	IGS
T	Mono	10	10	25771	25780	LSC	atpI-atpH	IGS
AT	Di	5	10	26329	26338	LSC	atpH-atpF_1	IGS
TAA	Tri	4	12	30773	30784	LSC	trnT-GGU-psbD	IGS
TTC	Tri	4	12	34241	34252	LSC	psbC	Gene
A	Mono	11	11	34428	34438	LSC	psbC-trnS-UGA	IGS
T	Mono	11	11	46148	46158	LSC	trnT-UGU-trnL-UAA_2	IGS
TTTA	Tetra	3	12	49952	49963	LSC	ndhC-trnV-UAC_2	IGS
T	Mono	11	11	49964	49974	LSC	ndhC-trnV-UAC_2	IGS
T	Mono	11	11	54314	54324	LSC	atpB-rbcL	IGS
AAT	Tri	4	12	58613	58624	LSC	accD-ycf4	IGS
T	Mono	12	12	58957	58968	LSC	accD-ycf4	IGS
T	Mono	24	24	62843	62866	LSC	petA-psbJ	IGS
T	Mono	13	13	64685	64697	LSC	psbE-petL	IGS
A	Mono	11	11	65104	65114	LSC	psbE-petL	IGS
TA	Di	5	10	67430	67439	LSC	rpl33-rps18	IGS
TATT	Tetra	3	12	67484	67495	LSC	rpl33-rps18	IGS
A	Mono	10	10	77384	77393	LSC	petD_2-rpoA	IGS
T	Mono	10	10	77630	77639	LSC	rpoA	Gene
T	Mono	17	17	80062	80078	LSC	rps8-rpl14	IGS
TTTC	Tetra	3	12	81844	81855	LSC	rpl16-rps3	IGS
A	Mono	12	12	107108	107119	IR	trnA-UGC-trnR-ACG	IGS
T	Mono	12	12	107562	107573	IR	trnR-ACG-trnN-GUU	IGS
TTTA	Tetra	3	12	111776	111787	SSC	ndhF-rpl32	IGS
AGAA	Tetra	3	12	119519	119530	SSC	ndhA_1-ndhA_2	Intron
GATT	Tetra	3	12	124361	124372	SSC	ycf1	Gene
TTCT	Tetra	3	12	125281	125292	SSC	ycf1	Gene
TTTG	Tetra	3	12	126768	126779	SSC	ycf1	Gene
A	Mono	12	12	128620	128631	IR	trnN-GUU-trnR-ACG	IGS
T	Mono	12	12	129074	129085	IR	trnR-ACG-trnA-UGC_2	IGS
Cousinia coronata
ATAA	Tetra	3	12	1967	1978	LSC	trnK-UUU_1-trnK-UUU_2	Intron
T	Mono	11	11	1979	1989	LSC	trnK-UUU_1-trnK-UUU_2	Intron
C	Mono	10	10	5397	5406	LSC	rps16_1-rps16_2	Intron
A	Mono	11	11	9530	9540	LSC	trnC-GCA-petN	IGS
GATTT	Penta	3	15	12375	12389	LSC	trnE-UUC-rpoB	IGS
A	Mono	10	10	13115	13124	LSC	rpoB	Gene
A	Mono	10	10	18163	18172	LSC	rpoC1_2	Gene
TA	Di	5	10	18386	18395	LSC	rpoC1_2	Gene
AT	Di	5	10	19382	19391	LSC	rpoC2	Gene
T	Mono	11	11	22967	22977	LSC	rpoC2-rps2	IGS
T	Mono	10	10	25781	25790	LSC	atpI-atpH	IGS
AT	Di	5	10	26339	26348	LSC	atpH-atpF_1	IGS
TAA	Tri	4	12	30759	30770	LSC	trnT-GGU-psbD	IGS
TTC	Tri	4	12	34227	34238	LSC	psbC	Gene
A	Mono	10	10	34414	34423	LSC	psbC-trnS-UGA	IGS
A	Mono	10	10	35341	35350	LSC	psbZ-trnG-GCC	IGS
TTTA	Tetra	4	16	49939	49954	LSC	ndhC-trnV-UAC	IGS
T	Mono	11	11	54302	54312	LSC	atpB-rbcL	IGS
AAT	Tri	4	12	58614	58625	LSC	accD-ycf4	IGS
T	Mono	23	23	62864	62886	LSC	petA-psbJ	IGS
T	Mono	14	14	64705	64718	LSC	psbE-petL	IGS
A	Mono	11	11	65122	65132	LSC	psbE-petL	IGS
TA	Di	5	10	67440	67449	LSC	rpl33-rps18	IGS
TATT	Tetra	3	12	67494	67505	LSC	rpl33-rps18	IGS
A	Mono	10	10	70719	70728	LSC	clpP_2-clpP_3	Intron
A	Mono	10	10	77391	77400	LSC	petD_2-rpoA	IGS
T	Mono	10	10	77637	77646	LSC	rpoA	Gene
T	Mono	14	14	80069	80082	LSC	rps8-rpl14	IGS
TTTC	Tetra	3	12	81847	81858	LSC	rpl16-rps3	IGS
A	Mono	12	12	107116	107127	IR	trnA-UGC-trnR-ACG	IGS
T	Mono	13	13	107578	107590	IR	trnR-ACG-trnN-GUU	IGS
TTTA	Tetra	3	12	111796	111807	SSC	ndhF-rpl32	IGS
AGAA	Tetra	3	12	119529	119540	SSC	ndhA_1-ndhA_2	Intron
GATT	Tetra	3	12	124394	124405	SSC	ycf1	Gene
TTTG	Tetra	3	12	126801	126812	SSC	ycf1	Gene
A	Mono	13	13	128654	128666	IR	trnN-GUU-trnR-ACG	IGS
T	Mono	12	12	129117	129128	IR	trnR-ACG-trnA-UGC	IGS
Cousinia integrifolia
ATAA	Tetra	3	12	1963	1974	LSC	trnK-UUU_1-trnK-UUU_2	Intron
T	Mono	11	11	1975	1985	LSC	trnK-UUU_1-trnK-UUU_2	Intron
C	Mono	11	11	5388	5398	LSC	rps16_1-rps16_2	Intron
A	Mono	11	11	9451	9461	LSC	trnC-GCA-petN	IGS
A	Mono	10	10	13036	13045	LSC	rpoB	Gene
A	Mono	10	10	18084	18093	LSC	rpoC1_2	Gene
TA	Di	5	10	18307	18316	LSC	rpoC1_2	Gene
AT	Di	5	10	19303	19312	LSC	rpoC2	Gene
T	Mono	10	10	22888	22897	LSC	rpoC2-rps2	IGS
T	Mono	10	10	25702	25711	LSC	atpI-atpH	IGS
AT	Di	5	10	26260	26269	LSC	atpH-atpF_1	IGS
TAA	Tri	4	12	30707	30718	LSC	trnT-GGU-psbD	IGS
TTC	Tri	4	12	34175	34186	LSC	psbC	Gene
A	Mono	10	10	34362	34371	LSC	psbC-trnS-UGA	IGS
A	Mono	12	12	43672	43683	LSC	ycf3_3-trnS-GGA	IGS
T	Mono	10	10	46111	46120	LSC	trnT-UGU-trnL-UAA	IGS
TTTA	Tetra	3	12	49914	49925	LSC	ndhC-trnV-UAC	IGS
T	Mono	10	10	54280	54289	LSC	atpB-rbcL	IGS
AAT	Tri	4	12	58596	58607	LSC	accD-ycf4	IGS
T	Mono	11	11	58940	58950	LSC	accD-ycf4	IGS
T	Mono	17	17	62805	62821	LSC	petA-psbJ	IGS
T	Mono	15	15	64626	64640	LSC	psbE-petL	IGS
TA	Di	5	10	67373	67382	LSC	rpl33-rps18	IGS
TATT	Tetra	3	12	67427	67438	LSC	rpl33-rps18	IGS
T	Mono	10	10	73526	73535	LSC	psbB-psbT	IGS
A	Mono	10	10	77338	77347	LSC	petD_2-rpoA	IGS
T	Mono	10	10	77584	77593	LSC	rpoA	Gene
T	Mono	14	14	80016	80029	LSC	rps8-rpl14	IGS
TTTC	Tetra	3	12	81794	81805	LSC	rpl16-rps3	IGS
A	Mono	11	11	107069	107079	IR	trnA-UGC-trnR-ACG	IGS
T	Mono	12	12	107530	107541	IR	trnR-ACG-trnN-GUU	IGS
TTTA	Tetra	3	12	111742	111753	SSC	ndhF-rpl32	IGS
AGAA	Tetra	3	12	119570	119581	SSC	ndhA_1-ndhA_2	Intron
AATC	Tetra	3	12	119977	119988	SSC	ndhA_1-ndhA_2	Intron
GATT	Tetra	3	12	124367	124378	SSC	ycf1	Gene
TTCT	Tetra	3	12	125287	125298	SSC	ycf1	Gene
A	Mono	12	12	128627	128638	IR	trnN-GUU-trnR-ACG	IGS
T	Mono	11	11	129089	129099	IR	trnR-ACG-trnA-UGC	IGS
Cousinia laetevirens
ATAA	Tetra	3	12	1967	1978	LSC	trnK-UUU_1-trnK-UUU_2	Intron
T	Mono	12	12	1979	1990	LSC	trnK-UUU_1-trnK-UUU_2	Intron
C	Mono	11	11	5393	5403	LSC	rps16_1-rps16_2	Intron
A	Mono	10	10	9527	9536	LSC	trnC-GCA-petN	IGS
A	Mono	10	10	13113	13122	LSC	rpoB	Gene
A	Mono	10	10	18161	18170	LSC	rpoC1_2	Gene
TA	Di	5	10	18384	18393	LSC	rpoC1_2	Gene
AT	Di	5	10	19380	19389	LSC	rpoC2	Gene
T	Mono	11	11	22972	22982	LSC	rpoC2-rps2	IGS
T	Mono	10	10	25787	25796	LSC	atpI-atpH	IGS
AT	Di	5	10	26345	26354	LSC	atpH-atpF_1	IGS
TAA	Tri	4	12	30766	30777	LSC	trnT-GGU-psbD	IGS
TTC	Tri	4	12	34254	34265	LSC	psbC	Gene
A	Mono	10	10	34441	34450	LSC	psbC-trnS-UGA	IGS
A	Mono	10	10	35369	35378	LSC	psbZ-trnG-GCC	IGS
A	Mono	10	10	43467	43476	LSC	ycf3_2-ycf3_3	Intron
A	Mono	10	10	47597	47606	LSC	trnF-GAA-ndhJ	IGS
TTTA	Tetra	3	12	49962	49973	LSC	ndhC-trnV-UAC	IGS
T	Mono	10	10	54316	54325	LSC	atpB-rbcL	IGS
AAT	Tri	4	12	58633	58644	LSC	accD-ycf4	IGS
T	Mono	11	11	58977	58987	LSC	accD-ycf4	IGS
T	Mono	18	18	62857	62874	LSC	petA-psbJ	IGS
T	Mono	13	13	64693	64705	LSC	psbE-petL	IGS
A	Mono	12	12	65115	65126	LSC	psbE-petL	IGS
TA	Di	5	10	67442	67451	LSC	rpl33-rps18	IGS
TATT	Tetra	3	12	67496	67507	LSC	rpl33-rps18	IGS
A	Mono	10	10	77402	77411	LSC	petD_2-rpoA	IGS
T	Mono	10	10	77648	77657	LSC	rpoA	Gene
T	Mono	15	15	80080	80094	LSC	rps8-rpl14	IGS
TTTC	Tetra	3	12	81858	81869	LSC	rpl16-rps3	IGS
A	Mono	11	11	107118	107128	IR	trnA-UGC-trnR-ACG	IGS
T	Mono	12	12	107579	107590	IR	trnR-ACG-trnN-GUU	IGS
TTTA	Tetra	3	12	111794	111805	SSC	ndhF-rpl32	IGS
AGAA	Tetra	3	12	119601	119612	SSC	ndhA_1-ndhA_2	Intron
TAA	Tri	5	15	122409	122423	SSC	rps15-ycf1	IGS
GATT	Tetra	3	12	124455	124466	SSC	ycf1	Gene
TTCT	Tetra	3	12	125375	125386	SSC	ycf1	Gene
TTTG	Tetra	3	12	126862	126873	SSC	ycf1	Gene
A	Mono	12	12	128715	128726	IR	trnN-GUU-trnR-ACG	IGS
T	Mono	11	11	129177	129187	IR	trnR-ACG-trnA-UGC	IGS
Cousinia orthacantha
ATAA	Tetra	3	12	1967	1978	LSC	trnK-UUU_1-trnK-UUU_2	Intron
T	Mono	13	13	1979	1991	LSC	trnK-UUU_1-trnK-UUU_2	Intron
A	Mono	11	11	9526	9536	LSC	trnC-GCA-petN	IGS
A	Mono	10	10	13098	13107	LSC	rpoB	Gene
A	Mono	10	10	18147	18156	LSC	rpoC1_2	Gene
TA	Di	5	10	18370	18379	LSC	rpoC1_2	Gene
AT	Di	5	10	19366	19375	LSC	rpoC2	Gene
T	Mono	11	11	22958	22968	LSC	rpoC2-rps2	IGS
T	Mono	10	10	25773	25782	LSC	atpI-atpH	IGS
AT	Di	5	10	26331	26340	LSC	atpH-atpF_1	IGS
TAA	Tri	4	12	30750	30761	LSC	trnT-GGU-psbD	IGS
TTC	Tri	4	12	34218	34229	LSC	psbC	Gene
A	Mono	10	10	34405	34414	LSC	psbC-trnS-UGA	IGS
A	Mono	10	10	35332	35341	LSC	psbZ-trnG-GCC	IGS
TTTA	Tetra	3	12	49929	49940	LSC	ndhC-trnV-UAC	IGS
T	Mono	12	12	54304	54315	LSC	atpB-rbcL	IGS
AAT	Tri	4	12	58624	58635	LSC	accD-ycf4	IGS
T	Mono	10	10	58968	58977	LSC	accD-ycf4	IGS
T	Mono	19	19	62874	62892	LSC	petA-psbJ	IGS
T	Mono	12	12	64711	64722	LSC	psbE-petL	IGS
TA	Di	5	10	67456	67465	LSC	rpl33-rps18	IGS
TATT	Tetra	3	12	67510	67521	LSC	rpl33-rps18	IGS
A	Mono	10	10	70735	70744	LSC	clpP_2-clpP_3	Intron
A	Mono	10	10	77417	77426	LSC	petD_2-rpoA	IGS
T	Mono	10	10	77663	77672	LSC	rpoA	Gene
T	Mono	15	15	80095	80109	LSC	rps8-rpl14	IGS
TTTC	Tetra	3	12	81874	81885	LSC	rpl16-rps3	IGS
A	Mono	12	12	107136	107147	IR	trnA-UGC-trnR-ACG	IGS
T	Mono	12	12	107598	107609	IR	trnR-ACG-trnN-GUU	IGS
TTTA	Tetra	3	12	111816	111827	SSC	ndhF-rpl32	IGS
T	Mono	13	13	112858	112870	SSC	rpl32-trnL-UAG	IGS
AGAA	Tetra	3	12	119560	119571	SSC	ndhA_1-ndhA_2	Intron
GATT	Tetra	3	12	124381	124392	SSC	ycf1	Gene
TTCT	Tetra	3	12	125292	125303	SSC	ycf1	Gene
TTTG	Tetra	3	12	126779	126790	SSC	ycf1	Gene
A	Mono	12	12	128632	128643	IR	trnN-GUU-trnR-ACG	IGS
T	Mono	12	12	129094	129105	IR	trnR-ACG-trnA-UGC	IGS
Cousinia proxima
ATAA	Tetra	3	12	1967	1978	LSC	trnK-UUU_1-trnK-UUU_2	Intron
T	Mono	11	11	1979	1989	LSC	trnK-UUU_1-trnK-UUU_2	Intron
C	Mono	12	12	5386	5397	LSC	rps16_1-rps16_2	Intron
T	Mono	10	10	5640	5649	LSC	rps16_1-rps16_2	Intron
A	Mono	11	11	9521	9531	LSC	trnC-GCA-petN	IGS
A	Mono	10	10	13108	13117	LSC	rpoB	Gene
A	Mono	10	10	18156	18165	LSC	rpoC1_2	Gene
TA	Di	5	10	18379	18388	LSC	rpoC1_2	Gene
AT	Di	5	10	19375	19384	LSC	rpoC2	Gene
T	Mono	12	12	22952	22963	LSC	rpoC2-rps2	IGS
T	Mono	10	10	25768	25777	LSC	atpI-atpH	IGS
AT	Di	5	10	26326	26335	LSC	atpH-atpF_1	IGS
TAA	Tri	4	12	30747	30758	LSC	trnT-GGU-psbD	IGS
TTC	Tri	4	12	34215	34226	LSC	psbC	Gene
A	Mono	10	10	34402	34411	LSC	psbC-trnS-UGA	IGS
TTTA	Tetra	3	12	49941	49952	LSC	ndhC-trnV-UAC	IGS
T	Mono	11	11	49953	49963	LSC	ndhC-trnV-UAC	IGS
T	Mono	11	11	54304	54314	LSC	atpB-rbcL	IGS
A	Mono	10	10	58366	58375	LSC	accD-ycf4	IGS
AAT	Tri	4	12	58642	58653	LSC	accD-ycf4	IGS
T	Mono	12	12	58986	58997	LSC	accD-ycf4	IGS
T	Mono	19	19	62893	62911	LSC	petA-psbJ	IGS
T	Mono	13	13	64731	64743	LSC	psbE-petL	IGS
TA	Di	5	10	67477	67486	LSC	rpl33-rps18	IGS
TATT	Tetra	3	12	67531	67542	LSC	rpl33-rps18	IGS
A	Mono	10	10	68756	68765	LSC	rpl20-clpP_1	IGS
A	Mono	10	10	70757	70766	LSC	clpP_2-clpP_3	Intron
T	Mono	10	10	73633	73642	LSC	psbB-psbT	IGS
A	Mono	10	10	77454	77463	LSC	petD_2-rpoA	IGS
T	Mono	10	10	77700	77709	LSC	rpoA	Gene
T	Mono	15	15	80132	80146	LSC	rps8-rpl14	IGS
TTTC	Tetra	3	12	81911	81922	LSC	rpl16-rps3	IGS
A	Mono	12	12	107180	107191	IR	trnA-UGC-trnR-ACG	IGS
T	Mono	12	12	107642	107653	IR	trnR-ACG-trnN-GUU	IGS
TTTA	Tetra	3	12	111855	111866	SSC	ndhF-rpl32	IGS
AGAA	Tetra	3	12	119589	119600	SSC	ndhA_1-ndhA_2	Intron
GATT	Tetra	3	12	124430	124441	SSC	ycf1	Gene
TTCT	Tetra	3	12	125350	125361	SSC	ycf1	Gene
TTTG	Tetra	3	12	126837	126848	SSC	ycf1	Gene
A	Mono	12	12	128690	128701	IR	trnN-GUU-trnR-ACG	IGS
T	Mono	12	12	129152	129163	IR	trnR-ACG-trnA-UGC	IGS
Cousinia pseudodshizakensis
ATAA	Tetra	3	12	1962	1973	LSC	trnK-UUU_1-trnK-UUU_2	Intron
T	Mono	11	11	1974	1984	LSC	trnK-UUU_1-trnK-UUU_2	Intron
C	Mono	12	12	5387	5398	LSC	rps16_1-rps16_2	Intron
A	Mono	10	10	9451	9460	LSC	trnC-GCA-petN	IGS
A	Mono	10	10	13035	13044	LSC	rpoB	Gene
A	Mono	10	10	18083	18092	LSC	rpoC1_2	Gene
TA	Di	5	10	18306	18315	LSC	rpoC1_2	Gene
AT	Di	5	10	19302	19311	LSC	rpoC2	Gene
T	Mono	10	10	22887	22896	LSC	rpoC2-rps2	IGS
T	Mono	10	10	25701	25710	LSC	atpI-atpH	IGS
AT	Di	5	10	26259	26268	LSC	atpH-atpF_1	IGS
TAA	Tri	4	12	30706	30717	LSC	trnT-GGU-psbD	IGS
TTC	Tri	4	12	34174	34185	LSC	psbC	Gene
A	Mono	10	10	34361	34370	LSC	psbC-trnS-UGA	IGS
T	Mono	10	10	34376	34385	LSC	psbC-trnS-UGA	IGS
A	Mono	10	10	43419	43428	LSC	ycf3_2-ycf3_3	Intron
A	Mono	12	12	43673	43684	LSC	ycf3_3-trnS-GGA	IGS
T	Mono	10	10	46113	46122	LSC	trnT-UGU-trnL-UAA	IGS
TTTA	Tetra	3	12	49916	49927	LSC	ndhC-trnV-UAC	IGS
T	Mono	10	10	54272	54281	LSC	atpB-rbcL	IGS
AAT	Tri	4	12	58569	58580	LSC	accD-ycf4	IGS
T	Mono	10	10	58913	58922	LSC	accD-ycf4	IGS
T	Mono	22	22	62810	62831	LSC	petA-psbJ	IGS
T	Mono	15	15	64640	64654	LSC	psbE-petL	IGS
TA	Di	5	10	67387	67396	LSC	rpl33-rps18	IGS
TATT	Tetra	3	12	67441	67452	LSC	rpl33-rps18	IGS
A	Mono	10	10	68666	68675	LSC	rpl20-clpP_1	IGS
T	Mono	10	10	73541	73550	LSC	psbB-psbT	IGS
A	Mono	10	10	77353	77362	LSC	petD_2-rpoA	IGS
T	Mono	10	10	77599	77608	LSC	rpoA	Gene
T	Mono	17	17	80031	80047	LSC	rps8-rpl14	IGS
TTTC	Tetra	3	12	81790	81801	LSC	rpl16-rps3	IGS
A	Mono	11	11	107065	107075	IR	trnA-UGC-trnR-ACG	IGS
T	Mono	12	12	107526	107537	IR	trnR-ACG-trnN-GUU	IGS
AGAA	Tetra	3	12	119563	119574	SSC	ndhA_1-ndhA_2	Intron
AATC	Tetra	3	12	119970	119981	SSC	ndhA_1-ndhA_2	Intron
GATT	Tetra	3	12	124360	124371	SSC	ycf1	Gene
TTCT	Tetra	3	12	125280	125291	SSC	ycf1	Gene
A	Mono	12	12	128620	128631	IR	trnN-GUU-trnR-ACG	IGS
T	Mono	11	11	129082	129092	IR	trnR-ACG-trnA-UGC	IGS
Cousinia rhodantha
ATAA	Tetra	3	12	1962	1973	LSC	trnK-UUU_1-trnK-UUU_2	Intron
T	Mono	11	11	1974	1984	LSC	trnK-UUU_1-trnK-UUU_2	Intron
C	Mono	10	10	5387	5396	LSC	rps16_1-rps16_2	Intron
A	Mono	11	11	9449	9459	LSC	trnC-GCA-petN	IGS
A	Mono	10	10	13034	13043	LSC	rpoB	Gene
A	Mono	10	10	18082	18091	LSC	rpoC1_2	Gene
TA	Di	5	10	18305	18314	LSC	rpoC1_2	Gene
AT	Di	5	10	19301	19310	LSC	rpoC2	Gene
T	Mono	10	10	22886	22895	LSC	rpoC2-rps2	IGS
T	Mono	10	10	25700	25709	LSC	atpI-atpH	IGS
A	Mono	11	11	26266	26276	LSC	atpH-atpF_1	IGS
TAA	Tri	4	12	30704	30715	LSC	trnT-GGU-psbD	IGS
TTC	Tri	4	12	34172	34183	LSC	psbC	Gene
A	Mono	10	10	34359	34368	LSC	psbC-trnS-UGA	IGS
T	Mono	10	10	34374	34383	LSC	psbC-trnS-UGA	IGS
A	Mono	10	10	43417	43426	LSC	ycf3_2-ycf3_3	Intron
A	Mono	12	12	43671	43682	LSC	ycf3_3-trnS-GGA	IGS
T	Mono	10	10	46110	46119	LSC	trnT-UGU-trnL-UAA	IGS
TTTA	Tetra	3	12	49912	49923	LSC	ndhC-trnV-UAC	IGS
T	Mono	10	10	54269	54278	LSC	atpB-rbcL	IGS
AAT	Tri	4	12	58585	58596	LSC	accD-ycf4	IGS
T	Mono	10	10	58929	58938	LSC	accD-ycf4	IGS
T	Mono	25	25	62826	62850	LSC	petA-psbJ	IGS
T	Mono	16	16	64659	64674	LSC	psbE-petL	IGS
TA	Di	5	10	67402	67411	LSC	rpl33-rps18	IGS
TATT	Tetra	3	12	67456	67467	LSC	rpl33-rps18	IGS
T	Mono	10	10	73555	73564	LSC	psbB-psbT	IGS
A	Mono	10	10	77367	77376	LSC	petD_2-rpoA	IGS
T	Mono	10	10	77613	77622	LSC	rpoA	Gene
T	Mono	16	16	80045	80060	LSC	rps8-rpl14	IGS
TTTC	Tetra	3	12	81825	81836	LSC	rpl16-rps3	IGS
A	Mono	11	11	107100	107110	IR	trnA-UGC-trnR-ACG	IGS
T	Mono	12	12	107561	107572	IR	trnR-ACG-trnN-GUU	IGS
AGAA	Tetra	3	12	119618	119629	SSC	ndhA_1-ndhA_2	Intron
AATC	Tetra	3	12	120025	120036	SSC	ndhA_1-ndhA_2	Intron
GATT	Tetra	3	12	124415	124426	SSC	ycf1	Gene
TTCT	Tetra	3	12	125329	125340	SSC	ycf1	Gene
A	Mono	12	12	128669	128680	IR	trnN-GUU-trnR-ACG	IGS
T	Mono	11	11	129131	129141	IR	trnR-ACG-trnA-UGC	IGS
Cousinia rotundifolia
ATAA	Tetra	3	12	1963	1974	LSC	trnK-UUU_1-trnK-UUU_2	Intron
T	Mono	11	11	1975	1985	LSC	trnK-UUU_1-trnK-UUU_2	Intron
A	Mono	11	11	9449	9459	LSC	trnC-GCA-petN	IGS
A	Mono	10	10	13034	13043	LSC	rpoB	Gene
A	Mono	10	10	18082	18091	LSC	rpoC1_2	Gene
TA	Di	5	10	18305	18314	LSC	rpoC1_2	Gene
AT	Di	5	10	19301	19310	LSC	rpoC2	Gene
T	Mono	10	10	22886	22895	LSC	rpoC2-rps2	IGS
T	Mono	10	10	25700	25709	LSC	atpI-atpH	IGS
AT	Di	5	10	26258	26267	LSC	atpH-atpF_1	IGS
TAA	Tri	4	12	30706	30717	LSC	trnT-GGU-psbD	IGS
TTC	Tri	4	12	34174	34185	LSC	psbC	Gene
A	Mono	10	10	34361	34370	LSC	psbC-trnS-UGA	IGS
A	Mono	12	12	43671	43682	LSC	ycf3_3-trnS-GGA	IGS
T	Mono	10	10	46110	46119	LSC	trnT-UGU-trnL-UAA	IGS
TTTA	Tetra	3	12	49913	49924	LSC	ndhC-trnV-UAC	IGS
T	Mono	10	10	54279	54288	LSC	atpB-rbcL	IGS
AAT	Tri	4	12	58595	58606	LSC	accD-ycf4	IGS
T	Mono	11	11	58939	58949	LSC	accD-ycf4	IGS
T	Mono	17	17	62804	62820	LSC	petA-psbJ	IGS
T	Mono	15	15	64625	64639	LSC	psbE-petL	IGS
TA	Di	5	10	67372	67381	LSC	rpl33-rps18	IGS
TATT	Tetra	3	12	67426	67437	LSC	rpl33-rps18	IGS
T	Mono	10	10	73525	73534	LSC	psbB-psbT	IGS
A	Mono	10	10	77337	77346	LSC	petD_2-rpoA	IGS
T	Mono	10	10	77583	77592	LSC	rpoA	Gene
T	Mono	14	14	80015	80028	LSC	rps8-rpl14	IGS
TTTC	Tetra	3	12	81793	81804	LSC	rpl16-rps3	IGS
A	Mono	11	11	107068	107078	IR	trnA-UGC-trnR-ACG	IGS
T	Mono	12	12	107529	107540	IR	trnR-ACG-trnN-GUU	IGS
TTTA	Tetra	3	12	111741	111752	SSC	ndhF-rpl32	IGS
AGAA	Tetra	3	12	119569	119580	SSC	ndhA_1-ndhA_2	Intron
AATC	Tetra	3	12	119976	119987	SSC	ndhA_1-ndhA_2	Intron
GATT	Tetra	3	12	124366	124377	SSC	ycf1	Gene
TTCT	Tetra	3	12	125286	125297	SSC	ycf1	Gene
A	Mono	12	12	128626	128637	IR	trnN-GUU-trnR-ACG	IGS
T	Mono	11	11	129088	129098	IR	trnR-ACG-trnA-UGC	IGS
Cousinia speciosa
ATAA	Tetra	3	12	1990	2001	LSC	trnK-UUU_1-trnK-UUU_2	Intron
T	Mono	11	11	2002	2012	LSC	trnK-UUU_1-trnK-UUU_2	Intron
A	Mono	10	10	4446	4455	LSC	trnK-UUU-rps16_1	IGS
C	Mono	11	11	5415	5425	LSC	rps16_1-rps16_2	Intron
A	Mono	11	11	9479	9489	LSC	trnC-GCA-petN	IGS
A	Mono	10	10	13064	13073	LSC	rpoB	Gene
A	Mono	10	10	18112	18121	LSC	rpoC1_2	Gene
TA	Di	5	10	18335	18344	LSC	rpoC1_2	Gene
AT	Di	5	10	19331	19340	LSC	rpoC2	Gene
T	Mono	10	10	22916	22925	LSC	rpoC2-rps2	IGS
T	Mono	10	10	25730	25739	LSC	atpI-atpH	IGS
AT	Di	5	10	26288	26297	LSC	atpH-atpF_1	IGS
TAA	Tri	4	12	30735	30746	LSC	trnT-GGU-psbD	IGS
TTC	Tri	4	12	34203	34214	LSC	psbC	Gene
A	Mono	10	10	34390	34399	LSC	psbC-trnS-UGA	IGS
T	Mono	10	10	34405	34414	LSC	psbC-trnS-UGA	IGS
A	Mono	10	10	43441	43450	LSC	ycf3_2-ycf3_3	Intron
A	Mono	12	12	43695	43706	LSC	ycf3_3-trnS-GGA	IGS
T	Mono	10	10	46134	46143	LSC	trnT-UGU-trnL-UAA	IGS
TTTA	Tetra	3	12	49937	49948	LSC	ndhC-trnV-UAC	IGS
T	Mono	10	10	54307	54316	LSC	atpB-rbcL	IGS
AAT	Tri	4	12	58623	58634	LSC	accD-ycf4	IGS
T	Mono	18	18	62859	62876	LSC	petA-psbJ	IGS
T	Mono	16	16	64680	64695	LSC	psbE-petL	IGS
TA	Di	5	10	67428	67437	LSC	rpl33-rps18	IGS
TATT	Tetra	3	12	67482	67493	LSC	rpl33-rps18	IGS
T	Mono	10	10	73581	73590	LSC	psbB-psbT	IGS
A	Mono	10	10	77393	77402	LSC	petD_2-rpoA	IGS
T	Mono	10	10	77639	77648	LSC	rpoA	Gene
T	Mono	15	15	80071	80085	LSC	rps8-rpl14	IGS
TTTC	Tetra	3	12	81850	81861	LSC	rpl16-rps3	IGS
A	Mono	11	11	107125	107135	IR	trnA-UGC-trnR-ACG	IGS
T	Mono	12	12	107586	107597	IR	trnR-ACG-trnN-GUU	IGS
AGAA	Tetra	3	12	119624	119635	SSC	ndhA_1-ndhA_2	Intron
AATC	Tetra	3	12	120031	120042	SSC	ndhA_1-ndhA_2	Intron
GATT	Tetra	3	12	124421	124432	SSC	ycf1	Gene
TTCT	Tetra	3	12	125341	125352	SSC	ycf1	Gene
A	Mono	12	12	128681	128692	IR	trnN-GUU-trnR-ACG	IGS
T	Mono	11	11	129143	129153	IR	trnR-ACG-trnA-UGC	IGS
Cousinia spryginii
ATAA	Tetra	3	12	1953	1964	LSC	trnK-UUU_1-trnK-UUU_2	Intron
T	Mono	10	10	1965	1974	LSC	trnK-UUU_1-trnK-UUU_2	Intron
A	Mono	10	10	4408	4417	LSC	trnK-UUU-rps16_1	IGS
C	Mono	13	13	5377	5389	LSC	rps16_1-rps16_2	Intron
A	Mono	10	10	13108	13117	LSC	rpoB	Gene
A	Mono	10	10	18156	18165	LSC	rpoC1_2	Gene
TA	Di	5	10	18379	18388	LSC	rpoC1_2	Gene
AT	Di	5	10	19375	19384	LSC	rpoC2	Gene
T	Mono	12	12	22960	22971	LSC	rpoC2-rps2	IGS
T	Mono	10	10	25776	25785	LSC	atpI-atpH	IGS
AT	Di	5	10	26334	26343	LSC	atpH-atpF_1	IGS
TAA	Tri	4	12	30780	30791	LSC	trnT-GGU-psbD	IGS
TTC	Tri	4	12	34248	34259	LSC	psbC	Gene
A	Mono	11	11	34435	34445	LSC	psbC-trnS-UGA	IGS
A	Mono	10	10	35363	35372	LSC	psbZ-trnG-GCC	IGS
A	Mono	10	10	43462	43471	LSC	ycf3_2-ycf3_3	Intron
A	Mono	15	15	43716	43730	LSC	ycf3_3-trnS-GGA	IGS
T	Mono	12	12	46159	46170	LSC	trnT-UGU-trnL-UAA	IGS
TTTA	Tetra	3	12	50045	50056	LSC	ndhC-trnV-UAC	IGS
T	Mono	11	11	51006	51016	LSC	ndhC-trnV-UAC	IGS
T	Mono	10	10	54413	54422	LSC	atpB-rbcL	IGS
AAT	Tri	4	12	58710	58721	LSC	accD-ycf4	IGS
T	Mono	16	16	59054	59069	LSC	accD-ycf4	IGS
T	Mono	28	28	62959	62986	LSC	petA-psbJ	IGS
T	Mono	12	12	64805	64816	LSC	psbE-petL	IGS
TA	Di	6	12	67549	67560	LSC	rpl33-rps18	IGS
TATT	Tetra	3	12	67605	67616	LSC	rpl33-rps18	IGS
T	Mono	11	11	73705	73715	LSC	psbB-psbT	IGS
T	Mono	10	10	76712	76721	LSC	petD_1-petD_2	Intron
A	Mono	10	10	77526	77535	LSC	petD_2-rpoA	IGS
T	Mono	10	10	77772	77781	LSC	rpoA	Gene
T	Mono	15	15	80204	80218	LSC	rps8-rpl14	IGS
TTTC	Tetra	3	12	81983	81994	LSC	rpl16-rps3	IGS
A	Mono	11	11	107269	107279	IR	trnA-UGC-trnR-ACG	IGS
T	Mono	12	12	107730	107741	IR	trnR-ACG-trnN-GUU	IGS
AGAA	Tetra	3	12	119772	119783	SSC	ndhA_1-ndhA_2	Intron
T	Mono	10	10	119826	119835	SSC	ndhA_1-ndhA_2	Intron
AATC	Tetra	3	12	120181	120192	SSC	ndhA_1-ndhA_2	Intron
GATT	Tetra	3	12	124550	124561	SSC	ycf1	Gene
TTCT	Tetra	3	12	125470	125481	SSC	ycf1	Gene
A	Mono	12	12	128810	128821	IR	trnN-GUU-trnR-ACG	IGS
T	Mono	11	11	129272	129282	IR	trnR-ACG-trnA-UGC	IGS
Cousinia stellaris
ATAA	Tetra	3	12	1962	1973	LSC	trnK-UUU_1-trnK-UUU_2	Intron
T	Mono	11	11	1974	1984	LSC	trnK-UUU_1-trnK-UUU_2	Intron
C	Mono	13	13	5387	5399	LSC	rps16_1-rps16_2	Intron
A	Mono	10	10	9452	9461	LSC	trnC-GCA-petN	IGS
A	Mono	10	10	13036	13045	LSC	rpoB	Gene
A	Mono	10	10	18084	18093	LSC	rpoC1_2	Gene
TA	Di	5	10	18307	18316	LSC	rpoC1_2	Gene
AT	Di	5	10	19303	19312	LSC	rpoC2	Gene
T	Mono	10	10	22888	22897	LSC	rpoC2-rps2	IGS
T	Mono	10	10	25702	25711	LSC	atpI-atpH	IGS
AT	Di	5	10	26260	26269	LSC	atpH-atpF_1	IGS
T	Mono	10	10	29532	29541	LSC	trnR-UCU-trnT-GGU	IGS
TAA	Tri	4	12	30709	30720	LSC	trnT-GGU-psbD	IGS
TTC	Tri	4	12	34177	34188	LSC	psbC	Gene
A	Mono	10	10	34364	34373	LSC	psbC-trnS-UGA	IGS
T	Mono	11	11	34379	34389	LSC	psbC-trnS-UGA	IGS
A	Mono	10	10	43423	43432	LSC	ycf3_2-ycf3_3	Intron
A	Mono	12	12	43677	43688	LSC	ycf3_3-trnS-GGA	IGS
T	Mono	10	10	46116	46125	LSC	trnT-UGU-trnL-UAA	IGS
TTTA	Tetra	3	12	49919	49930	LSC	ndhC-trnV-UAC	IGS
T	Mono	10	10	50884	50893	LSC	ndhC-trnV-UAC	IGS
T	Mono	10	10	54290	54299	LSC	atpB-rbcL	IGS
AAT	Tri	4	12	58607	58618	LSC	accD-ycf4	IGS
T	Mono	11	11	58951	58961	LSC	accD-ycf4	IGS
T	Mono	19	19	62848	62866	LSC	petA-psbJ	IGS
T	Mono	16	16	64674	64689	LSC	psbE-petL	IGS
TA	Di	5	10	67422	67431	LSC	rpl33-rps18	IGS
TATT	Tetra	3	12	67476	67487	LSC	rpl33-rps18	IGS
T	Mono	10	10	73564	73573	LSC	psbB-psbT	IGS
A	Mono	10	10	77376	77385	LSC	petD_2-rpoA	IGS
T	Mono	10	10	77622	77631	LSC	rpoA	Gene
T	Mono	15	15	80054	80068	LSC	rps8-rpl14	IGS
TTTC	Tetra	3	12	81833	81844	LSC	rpl16-rps3	IGS
A	Mono	11	11	107114	107124	IR	trnA-UGC-trnR-ACG	IGS
T	Mono	12	12	107575	107586	IR	trnR-ACG-trnN-GUU	IGS
TTTA	Tetra	3	12	111788	111799	SSC	ndhF-rpl32	IGS
AGAA	Tetra	3	12	119617	119628	SSC	ndhA_1-ndhA_2	Intron
AATC	Tetra	3	12	120024	120035	SSC	ndhA_1-ndhA_2	Intron
GATT	Tetra	3	12	124384	124395	SSC	ycf1	Gene
TTCT	Tetra	3	12	125304	125315	SSC	ycf1	Gene
A	Mono	12	12	128644	128655	IR	trnN-GUU-trnR-ACG	IGS
T	Mono	11	11	129106	129116	IR	trnR-ACG-trnA-UGC	IGS
Cousinia subcandicans
ATAA	Tetra	3	12	1967	1978	LSC	trnK-UUU_1-trnK-UUU_2	Intron
T	Mono	18	18	1979	1996	LSC	trnK-UUU_1-trnK-UUU_2	Intron
C	Mono	15	15	5407	5421	LSC	rps16_1-rps16_2	Intron
A	Mono	10	10	13130	13139	LSC	rpoB	Gene
A	Mono	10	10	18178	18187	LSC	rpoC1_2	Gene
TA	Di	5	10	18401	18410	LSC	rpoC1_2	Gene
AT	Di	5	10	19397	19406	LSC	rpoC2	Gene
T	Mono	10	10	22989	22998	LSC	rpoC2-rps2	IGS
T	Mono	10	10	25802	25811	LSC	atpI-atpH	IGS
AT	Di	5	10	26360	26369	LSC	atpH-atpF_1	IGS
TAA	Tri	4	12	30780	30791	LSC	trnT-GGU-psbD	IGS
TTC	Tri	4	12	34248	34259	LSC	psbC	Gene
A	Mono	10	10	34435	34444	LSC	psbC-trnS-UGA	IGS
A	Mono	10	10	35363	35372	LSC	psbZ-trnG-GCC	IGS
TTTA	Tetra	3	12	49958	49969	LSC	ndhC-trnV-UAC	IGS
T	Mono	10	10	54311	54320	LSC	atpB-rbcL	IGS
AAT	Tri	4	12	58622	58633	LSC	accD-ycf4	IGS
T	Mono	11	11	58966	58976	LSC	accD-ycf4	IGS
T	Mono	16	16	62846	62861	LSC	petA-psbJ	IGS
T	Mono	12	12	64680	64691	LSC	psbE-petL	IGS
A	Mono	11	11	65101	65111	LSC	psbE-petL	IGS
TA	Di	5	10	67430	67439	LSC	rpl33-rps18	IGS
TATT	Tetra	3	12	67483	67494	LSC	rpl33-rps18	IGS
A	Mono	10	10	77390	77399	LSC	petD_2-rpoA	IGS
T	Mono	10	10	77636	77645	LSC	rpoA	Gene
T	Mono	17	17	80068	80084	LSC	rps8-rpl14	IGS
TTTC	Tetra	3	12	81849	81860	LSC	rpl16-rps3	IGS
A	Mono	12	12	107118	107129	IR	trnA-UGC-trnR-ACG	IGS
T	Mono	12	12	107580	107591	IR	trnR-ACG-trnN-GUU	IGS
TTTA	Tetra	3	12	111799	111810	SSC	ndhF-rpl32	IGS
AGAA	Tetra	3	12	119607	119618	SSC	ndhA_1-ndhA_2	Intron
T	Mono	10	10	119661	119670	SSC	ndhA_1-ndhA_2	Intron
GATT	Tetra	3	12	124408	124419	SSC	ycf1	Gene
TTTG	Tetra	3	12	126815	126826	SSC	ycf1	Gene
A	Mono	11	11	127302	127312	SSC	ycf1	Gene
A	Mono	12	12	128668	128679	IR	trnN-GUU-trnR-ACG	IGS
T	Mono	12	12	129130	129141	IR	trnR-ACG-trnA-UGC	IGS
Cousinia thomsonii
ATAA	Tetra	3	12	1960	1971	LSC	trnK-UUU_1-trnK-UUU_2	Intron
T	Mono	14	14	1972	1985	LSC	trnK-UUU_1-trnK-UUU_2	Intron
C	Mono	11	11	5382	5392	LSC	rps16_1-rps16_2	Intron
A	Mono	10	10	13066	13075	LSC	rpoB	Gene
A	Mono	10	10	18114	18123	LSC	rpoC1_2	Gene
TA	Di	5	10	18337	18346	LSC	rpoC1_2	Gene
AT	Di	5	10	19333	19342	LSC	rpoC2	Gene
TATTCC	Hexa	3	18	21297	21314	LSC	rpoC2	Gene
T	Mono	10	10	22916	22925	LSC	rpoC2-rps2	IGS
T	Mono	10	10	25726	25735	LSC	atpI-atpH	IGS
AT	Di	5	10	26284	26293	LSC	atpH-atpF_1	IGS
TAA	Tri	4	12	30703	30714	LSC	trnT-GGU-psbD	IGS
TTC	Tri	4	12	34172	34183	LSC	psbC	Gene
A	Mono	10	10	34359	34368	LSC	psbC-trnS-UGA	IGS
T	Mono	10	10	34374	34383	LSC	psbC-trnS-UGA	IGS
TTTA	Tetra	3	12	49876	49887	LSC	ndhC-trnV-UAC_2	IGS
T	Mono	11	11	49888	49898	LSC	ndhC-trnV-UAC_2	IGS
T	Mono	11	11	54239	54249	LSC	atpB-rbcL	IGS
AAT	Tri	4	12	58538	58549	LSC	accD-ycf4	IGS
T	Mono	18	18	62803	62820	LSC	petA-psbJ	IGS
T	Mono	13	13	64634	64646	LSC	psbE-petL	IGS
A	Mono	10	10	65056	65065	LSC	psbE-petL	IGS
TA	Di	6	12	67381	67392	LSC	rpl33-rps18	IGS
TATT	Tetra	3	12	67437	67448	LSC	rpl33-rps18	IGS
T	Mono	10	10	71013	71022	LSC	clpP_2-clpP_3	Intron
A	Mono	10	10	77335	77344	LSC	petD_2-rpoA	IGS
T	Mono	10	10	77581	77590	LSC	rpoA	Gene
T	Mono	13	13	80013	80025	LSC	rps8-rpl14	IGS
T	Mono	10	10	80598	80607	LSC	rpl14-rpl16	IGS
TTTC	Tetra	3	12	81791	81802	LSC	rpl16-rps3	IGS
A	Mono	10	10	107052	107061	IR	trnA-UGC-trnR-ACG	IGS
T	Mono	12	12	107512	107523	IR	trnR-ACG-trnN-GUU	IGS
TTTA	Tetra	3	12	111735	111746	SSC	ndhF-rpl32	IGS
A	Mono	10	10	112410	112419	SSC	rpl32-trnL-UAG	IGS
AGAA	Tetra	3	12	119252	119263	SSC	ndhA_1-ndhA_2	Intron
GATT	Tetra	3	12	124067	124078	SSC	ycf1	Gene
TTCT	Tetra	3	12	124987	124998	SSC	ycf1	Gene
TTTG	Tetra	3	12	126474	126485	SSC	ycf1	Gene
A	Mono	12	12	128327	128338	IR	trnN-GUU-trnR-ACG	IGS
T	Mono	10	10	128789	128798	IR	trnR-ACG-trnA-UGC_2	IGS
Abbreviations:
LSC: Large Single Copy region
SSC: Small Single Copy region
IR: Inverted Repeat region
IGS: Intergenic Spacer region
Mono: Mononucleotide repeat
Di: Dinucleotide repeat
Tri: Trinucleotide repeat
Tetra: Tetranucleotide repeat
Penta: Pentanucleotide repeat
Hexa: Hexanucleotide repeat
tRNA: Transfer RNA
rRNA: Ribosomal RNA
Notes:
Gene_N notation: N indicates exon number (e.g., atpF_1 = atpF exon 1, rpoC1_2 = rpoC1 exon 2)
Gene_N1-Gene_N2: Indicates intron between exons (e.g., atpF_1-atpF_2 = intron between exon 1 and 2)
IGS notation: Shows flanking genes (e.g., petB_2-psbH_1 = intergenic spacer between petB exon 2 and psbH exon 1)
