# Supplementary material for: Comparative Chloroplast Genomics of Cousinia (Asteraceae) With Nine Newly Sequenced Endemic Species From Central Asia
Source: Ecol Evol. 2026 Apr 29;16(5):e73589. doi: 10.1002/ece3.73589 (PMC13127105; doi:10.1002/ece3.73589)
Supplement: Supplementary file 4 — File S3: Comparative morphological analysis of anther appendage shape variation in Cousinia species. [file ECE3-16-e73589-s002.xlsx]

## Sheet: Sheet1
Anther app. Shape	Type	Species	Sections
	A	Cousinia botschantzevii Juz. ex Tscherneva	Regelianae (Juz.) Tschern.
	A	Cousinia regelii C.Winkl.	Regelianae (Juz.) Tschern.
	B	Cousinia spryginii Kult.	Helianthae Bge.
	B	Cousinia ferghanensis Bornm.	Subappendiculatae Tschern.
	B	Cousinia princeps Franch.	Carduncellus (Juz.) Rech. f.
	B	Cousinia simulatrix C.Winkl.	Subappendiculatae Tschern.
	B	Cousinia divaricata C.Winkl.	Leiacanthos Tschern
	B	Cousinia knorringiae Bornm.	Carduncellus (Juz.) Rech. f.
	C	Cousinia proxima Juz.	Homalochaete. С. Winkl.
	C	Cousinia corymbosa C.Winkl.	Homalochaete. С. Winkl.
	C	Cousinia podophylla Tschern.	Homalochaete. С. Winkl.
	C	Cousinia coerulea Kult. ex Tschern.	Homalochaete. С. Winkl.
	C	Cousinia campylaraphis Tschern.	Homalochaete. С. Winkl.
	C	Cousinia subcandicans Tschern.	Homalochaete. С. Winkl.
	C	Cousinia litwinowiana Bornm.	Homalochaete. С. Winkl.
	C	Cousinia verticillaris Bunge	Alpinae Bge.
	C	Cousinia magnifica Juz.	Racemosae Rech. f
	C	Cousinia laetevirens C.Winkl.	Alpinae Bge.
	C	Cousinia sarawschanica C.Winkl.	Alpinae Bge.
	C	Cousinia splendida C.Winkl.	Alpinae Bge.
	D	Cousinia stellaris Bornm.	Carduncellus (Juz.) Rech. f.
	D	Cousinia pseudodshizakensis Tschern. & Vved.	Carduncellus (Juz.) Rech. f.
	D	Cousinia rotundifolia C.Winkl.	Carduncellus (Juz.) Rech. f.
	D	Cousinia grigoriewii	Carduncellus (Juz.) Rech. f.
	E	Cousinia rosea Kult.	Carduncellus (Juz.) Rech. F
	E	Cousinia alpina Bunge	Carduncellus (Juz.) Rech. F
	E	Cousinia speciosa C.Winkl.	Carduncellus (Juz.) Rech. F
	E	Cousinia calva Juz.	Carduncellus (Juz.) Rech. F
	E	Cousinia dubia Popov	Jurineopsis (Juz.) Tschern.
	E	Cousinia submutica Franch.	Jurineopsis (Juz.) Tschern.
	F	Cousinia integrifolia Franch.	Otgcieanthe Tschern.
	F	Cousinia coronata Franch.	Coronophora (Juz.) Rech.f.
	F	Cousinia radians Bunge	Coronophora (Juz.) Rech.f.
	F	Cousinia outichaschensis Franch.	Секция 41. Carduncellus (Juz.) Rech. f.
	F	Cousinia buphthalmoides Regel	Carduncellus (Juz.) Rech. f.
	F	Cousinia rava C.Winkl.	Carduncellus (Juz.) Rech. f.
	F	Cousinia auriculata Hook.f. Cousinia buphthalmoides Regel	Carduncellus (Juz.) Rech. f.
	G	Cousinia psammophila Kult.	Chrysoptera Tschern.
	H	Cousinia pseudolanata Popov ex Tscherneva	Racemosae Rech. f.
	H	Cousinia lanata C.Winkl.	Racemosae Rech. f.
	I	Cousinia tedshenica Tscherneva	Dichotomae Bge.
	I	Cousinia sylvicola Bunge	Dichotomae Bge.
	I	Cousinia patentispina Tscherneva	Dichotomae Bge.
	I	Cousinia orthacantha Tscherneva	Dichotomae Bge.
